# Supplementary material for: Cul-4 inhibition rescues spastin levels and reduces defects in hereditary spastic paraplegia models
Source: Brain. 2024 Mar 29;147(10):3534–46. doi: 10.1093/brain/awae095 (PMC11449140; doi:10.1093/brain/awae095)
Supplement: awae095_Supplementary_Data [file awae095_supplementary_data.zip]

Archive with 2 entries (2 files):
- brain-2023-01619-File007.pdf
- brain-2023-01619-File008.pdf
